# Supplementary material for: Lipozyme 435-Mediated Synthesis of Xylose Oleate in Methyl Ethyl Ketone
Source: Molecules. 2021 Jun 1;26(11):3317. doi: 10.3390/molecules26113317 (PMC8197991; doi:10.3390/molecules26113317)
Supplement: Supplementary file 1 [file molecules-26-03317-s001.zip]

Archive with 1 entries (1 files):
- molecules-1229871-supplementary.pdf
